# Supplementary material for: Attenuating Mutations in Usutu Virus: Towards Understanding Orthoflavivirus Virulence Determinants and Live Attenuated Vaccine Design
Source: Vaccines (Basel). 2025 May 3;13(5):495. doi: 10.3390/vaccines13050495 (PMC12115599; doi:10.3390/vaccines13050495)
Supplement: Supplementary file 1 [file vaccines-13-00495-s001.zip]

Archive with 1 entries (1 files):
- vaccines-3557754-supplementary.pdf
